# Supplementary material for: Submaximal exercise cardiac output is increased by 4 weeks of sprint interval training in young healthy males with low initial Q̇-V̇O2: Importance of cardiac response phenotype
Source: PLoS One. 2019 Jan 23;14(1):e0195458. doi: 10.1371/journal.pone.0195458 (PMC6343875; doi:10.1371/journal.pone.0195458)
Supplement: S1 File — Raw data file for the present study. (XLSX) [file pone.0195458.s001.xlsx]

## Sheet: PRE Training Raw Data
		Q (L/min)							Peak Q (L/min)		HR (bpm)							SV (ml/bt)							MAP (mmHg)							TVC (L/min/100mmHg)							VO2 (L/min)							Peak VO2 (L/min)	Peak VO2 (ml/kg/min)	Peak WR (W)
Identification	ID number	0 W	40 W	80 W	120 W	160 W	185 W				0 W	40 W	80 W	120 W	160 W	185 W		0 W	40 W	80 W	120 W	160 W	185 W		0 W	40 W	80 W	120 W	160 W	185 W		0 W	40 W	80 W	120 W	160 W	185 W		0 W	40 W	80 W	120 W	160 W	185 W
N/A	N/A	6.721	10.858	13.822	15.271	15.086			15.271		100	115	141.5	171	193			67.21	94.4174	97.682	89.3041	78.1658			82.5439	92.66	93.8936	111.158	124.519			8.14234	11.7181	14.7209	13.7381	12.1154			0.4275	0.9905	1.52	2.008	2.78283			2.78283	38.86	160
* = Lower	1*	7.467	10.903	11.928	12.542	15.357	14.9192		17.0474		110.6	129.833	141.2	153.8	176	181		67.5136	83.9769	84.4759	81.5475	87.2557	82.4267		111.028	114.457	115.158	132.667	141.472	137.1		6.72534	9.52584	10.358	9.45377	10.8552	10.882		0.4218	1.111	1.4002	1.9044	2.35167	2.55633		3.0818	45.46	260
^ = Higher	2*	5.475	10.058	11.366	12.886	15.831	16.5353		18.0527		81	93	110.2	131	160.333	169.333		67.5926	108.151	103.14	98.3664	98.738	97.6496		96.6176	106.839	111	115.457	120.057	120.629		5.66667	9.41419	10.2396	11.1609	13.1862	13.7076		0.2616	0.797167	1.3156	1.7388	2.52917	2.48933		3.5126	49.48	285
	3^	7.755	11.931	13.208	17.572	19.922	21.2278		25.7656		86	98.1667	109.8	123	134.667	145.333		90.1744	121.538	120.291	142.862	147.936	146.063		102.049	114.698	116.041	122.476	129.837	123.604		7.59931	10.4021	11.3822	14.3473	15.3438	17.174		0.321	0.7429	1.27402	1.84754	2.14633	2.51439		3.7244	42.56	310
	4^	6.039	11.611	13.712	16.329	19.351	21.0675		26.7561		66.8	93	99	125	144	153		90.4042	124.849	138.505	130.632	134.382	137.696		93.4706	106.692	114.204	127.538	127.615	125.2		6.46086	10.8827	12.0066	12.8032	15.1635	16.8271		0.2238	0.809625	1.2006	1.68617	2.12667	2.44134		4.175	49.92	335
	5	5.981	9.345	11.164	13.813	16.28	17.5379		22.0394		83.8	87	108.2	125	150.667	158.5		71.3723	107.414	103.179	110.504	108.053	110.649		89.775	98.9556	103.455	101.773	112.957	108.19		6.66221	9.44363	10.7912	13.5724	14.4125	16.2102		0.2568	0.743083	1.25126	1.66563	2.2035	2.57083		3.13767	47.05	235
	6	5.532	8.21	10.424	12.741	15.377	19.3932		20.4583		79	94.6667	111	130.6	149.667	151		70.0253	86.7254	93.9099	97.5574	102.742	128.432		89.8235	100.763	100.119	94.9756	112.167	115.343		6.15874	8.14782	10.4116	13.415	13.7091	16.8135		0.29525	0.790875	1.29696	1.77389	2.25067	2.4175		3.45233	54.7	285
	7*	7.072	11.146	13.195	15.223	16.048	18.0788		20.0594		102.2	123	144	160	173	181		69.1977	90.6179	91.6319	95.1437	92.763	99.8828		88.7869	97.9623	108.889	109.5	122.889	126.759		7.96514	11.3779	12.1179	13.9023	13.059	14.2624		0.3928	1.127	1.526	2	2.4515	2.803		3.13883	33.5667	235
	8^	7.621	11.606	14.759	15.921	20.571	23.4767		27.4855		80.75	95.5	112.167	129.667	145.333	158.5		94.3777	121.529	131.581	122.784	141.544	148.118		94.8837	111.255	127.222	128.188	126.042	135		8.03194	10.4319	11.601	12.4201	16.3208	17.3902		0.37475	1.06179	1.49331	2.12157	2.49033	2.70613		4.4948	47.42	335
	9^	5.997	10.262	12.492	14.577	16.805	18.8859		22.1227		76.75	91.1667	106.6	121.6	136.667	146		78.1368	112.563	117.186	119.877	122.963	129.355		89.6	105.596	99.2571	103.826	110.794	115.366		6.69308	9.71816	12.5855	14.0398	15.1678	16.3704		0.32625	0.932467	1.27596	1.65528	2.17767	2.48107		4.2308	48.96	310
	10*	7.727	11.544	13.861	15.895	17.779	18.2014		21.5594		88.8	91.8333	113.833	124.167	141.5	154		87.0158	125.706	121.766	128.013	125.647	118.191		107.872	115.935	116.225	124.91	133.595	152.913		7.16313	9.95732	11.926	12.7251	13.3081	11.9031		0.418	0.974833	1.13917	1.603	2.25	2.64933		2.8214	33.24	235
	11*	5.286	8.823	12.697	13.408	16.028	14.9584		15.528		95.4	105.333	123.333	158.8	184	193		55.4088	83.7627	102.949	84.4332	87.1087	77.5045		78.4419	91.1346	108.386	120.164	140.242	148.421		6.73875	9.68128	11.7146	11.1581	11.4288	10.0783		0.3106	0.903667	1.22733	1.8058	2.3648	2.6744		2.6744	34.18	185
	12	6.088	8.074	10.692	12.741	14.813	19.0308		20.4108		92.6	103.2	120.6	135.4	158.2	173		65.7451	78.2364	88.6567	94.099	93.6346	110.004		82.0517	85.3654	87.9667	99.1212	110	124.63		7.41971	9.45817	12.1546	12.854	13.4664	15.2698		0.3928	0.965068	1.31807	1.74523	2.2822	2.1896		3.17575	43.75	235
	13	5.738	8.921	11.255	13.967	16.829	19.3393		19.3393		96.2	103.5	117.833	139	162	170.2		59.6466	86.1932	95.5163	100.482	103.883	113.627		84.0256	89.9091	95.3438	108.688	112.528	118.694		6.82887	9.92224	11.8047	12.8506	14.9554	16.2933		0.3368	0.799283	1.28539	1.78636	2.344	2.6966		3.3934	44.94	260
	14*	7.652	10.822	13.306	14.872	16.096	15.4768		16.096		104	121.333	139.8	176	196	210		73.5769	89.1923	95.1788	84.5	82.1224	73.6992		99.7708	109.562	115.236	125.789	136.375	147.206		7.66958	9.87747	11.5467	11.823	11.8027	10.5137		0.2848	0.8315	1.359	1.6752	2.1585	2.5945		2.5945	36.4	185
	15^	4.673	7.925	10.35	13.206	15.653	20.0207		20.0207		72.6	102.333	112.8	134	162	174.5		64.3664	77.443	91.7553	98.5522	96.6235	114.732		82.7241	82	89.6667	112.923	116.869	120.816		5.6489	9.66463	11.5428	11.6947	13.3936	16.5712		0.3122	0.983592	1.27604	1.7818	2.409	2.75612		2.8528	38.24	210
	16^	5.791	9.887	13.008	14.911	17.589	17.4626		23.5936		60.6667	77	101	115	133	139.4		95.456	128.403	128.792	129.661	132.248	125.27		77.2632	95.1389	101.844	108.766	127.694	134.857		7.49516	10.3922	12.7724	13.7093	13.7743	12.949		0.301333	0.88655	1.30934	1.78735	2.2572	2.52359		3.879	50.2	310
	17	6.296	9.677	12.04	13.964	16.185	16.5634		19.7486		77	93.6667	106.333	126.6	144	153		81.7662	103.313	113.229	110.3	112.396	108.258		69.2703	83.1071	87.9189	99.3488	105.071	109.533		9.08904	11.644	13.6944	14.0555	15.4038	15.1218		0.3412	0.995608	1.37248	1.82324	2.43067	2.6145		3.792	38.72	285
	18^	6.605	9.635	12.355	14.584	16.561	17.6072		25.8794		79.6	92.8333	114.833	125.667	137.667	152		82.9774	103.788	107.591	116.053	120.298	115.837		87.8649	103.696	108.469	113.795	118.036	117.786		7.51723	9.29154	11.3904	12.816	14.0304	14.9485		0.3902	0.855935	1.3901	1.80642	2.1735	2.51019		3.9688	49.98	335
	19*	4.217	6.964	9.794	11.903	13.937	15.4323		15.4323		91	110.167	130.833	150.5	179.333	196.2		46.3407	63.2133	74.8586	79.0897	77.7156	78.6561		95.3478	105.96	108.085	115.62	148.364	164.091		4.42275	6.57229	9.06138	10.2949	9.39381	9.40474		0.3042	0.813667	1.27833	1.7455	2.5045	2.8256		2.912	47.36	210
	20^	5.39	9.134	10.896	14.549	16.904	21.3875		23.1319		77.2	103.5	120.8	139	155.833	174.667		69.8187	88.2512	90.1987	104.669	108.475	122.447		102.077	119.767	125.312	129.269	131.431	127.75		5.28033	7.62645	8.69506	11.2548	12.8615	16.7417		0.3998	0.90865	1.34596	1.87724	2.35233	2.84349		3.8526	50.02	285
	21	5.908	11.583	12.84	15.012	18.02	18.9445		24.3617		84.4	86.3333	124.667	142.333	167.333	172		70	134.166	102.995	105.471	107.689	110.143		94.4906	109.386	113.227	122.101	136.984	141.667		6.25248	10.5891	11.34	12.2947	13.1548	13.3726		0.35	1.15378	1.24592	1.98502	2.40117	2.70583		3.9765	44.77	285
	21*	9.368	13.919	14.44	17.808	19.119	21.4763		21.5238		76	94.5	113.833	132.2	150.333	159		123.263	147.291	126.852	134.705	127.177	135.071		98.122	101.698	108.25	113.756	130.286	111.758		9.5473	13.6866	13.3395	15.6546	14.6747	19.2169		0.3494	1.09033	1.48867	2.1388	2.36583	2.428		3.6962	37.54	310
		ΔQ (L/min)							Peak ΔQ (L/min)		ΔHR (bpm)							ΔSV (ml/bt)							ΔMAP (mmHg)							ΔTVC (L/min/100mmHg)							ΔVO2 (L/min)							Peak ΔVO2 (L/min)		ΔQ-ΔVO2 Slope
Identification	ID number	0 W	40 W	80 W	120 W	160 W	185 W				0 W	40 W	80 W	120 W	160 W	185 W		0 W	40 W	80 W	120 W	160 W	185 W		0 W	40 W	80 W	120 W	160 W	185 W		0 W	40 W	80 W	120 W	160 W	185 W		0 W	40 W	80 W	120 W	160 W	185 W
N/A	N/A	0	4.137	7.101	8.55	8.365			8.55		0	15	41.5	71	93			0	27.2074	30.472	22.0941	10.9558			0	10.1161	11.3498	28.614	41.9754			0	3.57577	6.57858	5.59578	3.97306			0	0.563	1.0925	1.5805	2.35533			2.35533		2.26932
* = Lower	1*	0	3.436	4.461	5.075	7.89	7.45223		11.3804		0	19.2333	30.6	43.2	65.4	70.4		0	16.4633	16.9624	14.0339	19.7421	14.9131		0	3.42937	4.13012	21.6389	30.4439	26.0722		0	2.80049	3.63261	2.72842	4.12983	4.15666		0	0.6892	0.9784	1.4826	1.92987	2.13453		2.66		3.02183
^ = Higher	2*	0	4.583	5.891	7.411	10.356	11.0603		13.5777		0	12	29.2	50	79.3333	88.3333		0	40.5579	35.5472	30.7738	31.1455	30.057		0	10.2211	14.3824	18.8395	23.4395	24.0109		0	3.74752	4.57297	5.49418	7.51955	8.04097		0	0.535567	1.054	1.4772	2.26757	2.22773		3.251		3.69009
	3^	0	4.176	5.453	9.817	12.167	13.4728		18.0106		0	12.1667	23.8	37	48.6667	59.3333		0	31.3638	30.117	52.6874	57.7612	55.8886		0	12.6489	13.992	20.4274	27.7884	21.5555		0	2.80282	3.7829	6.74797	7.74452	9.57471		0	0.4219	0.953016	1.52654	1.82533	2.19339		3.4034		5.70465
	4^	0	5.572	7.673	10.29	13.312	15.0285		20.7171		0	26.2	32.2	58.2	77.2	86.2		0	34.4453	48.1009	40.2278	43.9778	47.292		0	13.2217	20.7335	34.0679	34.1448	31.7294		0	4.42184	5.54572	6.34234	8.70268	10.3662		0	0.585825	0.9768	1.46237	1.90287	2.21754		3.9512		5.85971
	5	0	3.364	5.183	7.832	10.299	11.5569		16.0584		0	3.2	24.4	41.2	66.8667	74.7		0	36.0415	31.807	39.1317	36.6808	39.2767		0	9.18056	13.6795	11.9977	23.1824	18.4155		0	2.78142	4.129	6.91019	7.7503	9.54796		0	0.486283	0.994464	1.40883	1.9467	2.31403		2.88087		4.66737
	6	0	2.678	4.892	7.209	9.845	13.8612		14.9263		0	15.6667	32	51.6	70.6667	72		0	16.7	23.8846	27.5321	32.7163	58.4063		0	10.9396	10.2955	5.15208	22.3431	25.5193		0	1.98908	4.25286	7.25628	7.55032	10.6548		0	0.495625	1.00171	1.47864	1.95542	2.12225		3.15708		6.21486
	7*	0	4.074	6.123	8.151	8.976	11.0068		13.4874		0	20.8	41.8	57.8	70.8	78.8		0	21.4202	22.4343	25.9461	23.5654	30.6852		0	9.17538	20.102	20.7131	34.102	37.9717		0	3.41271	4.15272	5.93714	5.09381	6.29724		0	0.7342	1.1332	1.6072	2.0587	2.4102		2.74603		3.89438
	8^	0	3.985	7.138	8.3	12.95	15.8557		19.8645		0	14.75	31.4167	48.9167	64.5833	77.75		0	27.1511	37.2033	28.4064	47.1659	53.7405		0	16.3712	32.3385	33.3038	31.1579	40.1163		0	2.39996	3.56902	4.38815	8.28886	9.35824		0	0.687042	1.11856	1.74682	2.11558	2.33138		4.12005		6.5816
	9^	0	4.265	6.495	8.58	10.808	12.8889		16.1257		0	14.4167	29.85	44.85	59.9167	69.25		0	34.4263	39.0489	41.7398	44.8266	51.2185		0	15.9962	9.65714	14.2261	21.1937	25.7659		0	3.02508	5.89241	7.34674	8.47476	9.67734		0	0.606217	0.949706	1.32903	1.85142	2.15482		3.90455		5.36043
	10*	0	3.817	6.134	8.168	10.052	10.4744		15.8324		0	3.03333	25.0333	35.3667	52.7	65.2		0	38.6902	34.75	40.9977	38.6309	31.1749		0	8.06299	8.35321	17.0383	25.7234	45.0412		0	2.79419	4.76287	5.56202	6.14498	4.73995		0	0.556833	0.721167	1.185	1.832	2.23133		2.4034		3.69249
	11*	0	3.537	7.411	8.122	10.742	9.67237		10.742		0	9.93333	27.9333	63.4	88.6	97.6		0	28.3539	47.5398	29.0244	31.6999	22.0957		0	12.6928	29.9441	41.7221	61.8001	69.9792		0	2.94253	4.97587	4.41934	4.69007	3.33958		0	0.593067	0.916733	1.4952	2.0542	2.3638		2.3638		3.31709
	12	0	1.986	4.604	6.653	8.725	12.9428		14.3228		0	10.6	28	42.8	65.6	80.4		0	12.4913	22.9116	28.3538	27.8895	44.2593		0	3.31366	5.91494	17.0695	27.9483	42.5787		0	2.03846	4.73489	5.43425	6.04665	7.85005		0	0.572268	0.925268	1.35243	1.8894	1.7968		2.78295		6.70892
	13	0	3.183	5.517	8.229	11.091	13.6013		13.6013		0	7.3	21.6333	42.8	65.8	74		0	26.5467	35.8697	40.8354	44.2361	53.9802		0	5.88345	11.3181	24.6619	28.5021	34.6688		0	3.09338	4.97579	6.02174	8.12655	9.46446		0	0.462483	0.948593	1.44956	2.0072	2.3598		3.0566		5.42451
	14*	0	3.17	5.654	7.22	8.444	7.82483		8.444		0	17.3333	35.8	72	92	106		0	15.6154	21.6019	10.9231	8.54553	0.122267		0	9.79167	15.4655	26.0179	36.6042	47.435		0	2.20789	3.87713	4.15342	4.13317	2.84415		0	0.5467	1.0742	1.3904	1.8737	2.3097		2.3097		2.79103
	15^	0	3.252	5.677	8.533	10.98	15.3477		15.3477		0	29.7333	40.2	61.4	89.4	101.9		0	13.0766	27.3889	34.1858	32.2571	50.3652		0	-0.724138	6.94253	30.1989	34.1453	38.0917		0	4.01574	5.89386	6.04579	7.74468	10.9223		0	0.671392	0.96384	1.4696	2.0968	2.44392		2.5406		6.20734
	16^	0	4.096	7.217	9.12	11.798	11.6716		17.8026		0	16.3333	40.3333	54.3333	72.3333	78.7333		0	32.9466	33.336	34.2048	36.7921	29.814		0	17.8757	24.5813	31.5028	50.4313	57.594		0	2.89701	5.27726	6.21409	6.27912	5.45383		0	0.585217	1.00801	1.48601	1.95587	2.22225		3.57767		4.73823
	17	0	3.381	5.744	7.668	9.889	10.2674		13.4526		0	16.6667	29.3333	49.6	67	76		0	21.5469	31.4626	28.5339	30.6296	26.4914		0	13.8369	18.6486	30.0786	35.8012	40.2631		0	2.55497	4.6054	4.96649	6.31477	6.03276		0	0.654408	1.03128	1.48204	2.08947	2.2733		3.4508		4.1773
	18^	0	3.03	5.75	7.979	9.956	11.0022		19.2744		0	13.2333	35.2333	46.0667	58.0667	72.4		0	20.8108	24.6133	33.0757	37.3204	32.8595		0	15.8316	20.6039	25.93	30.1715	29.9208		0	1.77432	3.87315	5.29882	6.5132	7.43129		0	0.465735	0.999903	1.41622	1.7833	2.11999		3.5786		4.94677
	19*	0	2.747	5.577	7.686	9.72	11.2153		11.2153		0	19.1667	39.8333	59.5	88.3333	105.2		0	16.8727	28.5179	32.749	31.375	32.3154		0	10.6122	12.7373	20.2722	53.0158	68.7431		0	2.14954	4.63862	5.87218	4.97106	4.98199		0	0.509467	0.974133	1.4413	2.2003	2.5214		2.6078		3.96847
	20^	0	3.744	5.506	9.159	11.514	15.9975		17.7419		0	26.3	43.6	61.8	78.6333	97.4667		0	18.4326	20.38	34.8504	38.6562	52.6287		0	17.6905	23.2356	27.1923	29.3544	25.6731		0	2.34612	3.41473	5.97447	7.58113	11.4613		0	0.50885	0.94616	1.47744	1.95253	2.44369		3.4528		6.26865
	21	0	5.675	6.932	9.104	12.112	13.0365		18.4537		0	1.93333	40.2667	57.9333	82.9333	87.6		0	64.166	32.9947	35.4707	37.6892	40.1426		0	14.8958	18.7367	27.6109	42.4936	47.1761		0	4.3366	5.08755	6.04222	6.90233	7.12014		0	0.803783	0.89592	1.63502	2.05117	2.35583		3.6265		4.57519
	21*	0	4.551	5.072	8.44	9.751	12.1083		12.7558		0	18.5	37.8333	56.2	74.3333	83		0	24.0278	3.58897	11.4418	3.91423	11.8081		0	3.57572	10.128	15.6336	32.1638	13.6356		0	4.13934	3.79219	6.10732	5.12737	9.66958		0	0.740933	1.13927	1.7894	2.01643	2.0786		3.3468		5.14472
		Systemic CvO2 (mlO2/L)
Identification	ID number	0 W	40 W	80 W	120 W	160 W	185 W
N/A	N/A	126.837	99.2209	80.4744	58.9529	5.97937
* = Lower	1*	156.28	126.155	104.772	62.445	59.6352	39.7101
^ = Higher	2*	162.361	142.774	103.653	76.5542	50.3816	58.0902
	3^	139.859	118.985	84.7937	76.1106	73.5148	62.8035
	4^	170.456	137.786	119.957	104.253	97.616	91.6339
	5	163.266	133.133	98.7922	86.2241	70.8523	58.1489
	6	163.337	128.188	97.4716	78.181	70.3422	90.8042
	7*	148.033	117.63	97.1781	73.5097	50.8155	46.982
	8^	166.221	123.908	114.215	82.1387	94.3344	100.126
	9^	137.355	104.731	91.7886	78.7735	62.1728	60.3858
	10*	153.42	135.737	131.905	107.675	80.9618	60.5031
	11*	140.877	112.578	110.706	66.3024	52.0946	20.8469
	12	128.55	78.5931	72.4172	56.7813	39.003	76.8641
	13	144.88	113.98	89.3696	75.6777	64.2926	62.7452
	14*	162.417	134.327	105.673	88.1216	65.5348	31.9987
	15^	157.778	100.475	101.298	89.6635	70.687	86.9233
	16^	158.107	120.474	109.485	90.2744	81.8118	65.6286
	17	138.877	98.5284	83.8268	63.1595	42.8902	33.644
	18^	137.934	110.216	86.8905	73.7691	65.7679	54.4442
	19*	138.005	110.829	90.0617	64.9647	30.4405	25.2149
	20^	141.22	115.915	91.8669	86.3661	76.2364	82.4438
	21	161.406	129.114	127.656	89.0829	87.3975	76.3901
	21*	178.098	148.811	120.549	96.4925	91.6523	101.21
[truncated: 24 more columns]

## Sheet: POST Training Raw Data
		Q (L/min)							Peak Q (L/min)		HR (bpm)							SV (ml/bt)							MAP (mmHg)							TVC (L/min/100mmHg)							VO2 (L/min)							Peak VO2 (L/min)	Peak VO2 (ml/kg/min)	Peak WR (W)
Identification	ID number	0 W	40 W	80 W	120 W	160 W	185 W				0 W	40 W	80 W	120 W	160 W	185 W		0 W	40 W	80 W	120 W	160 W	185 W		0 W	40 W	80 W	120 W	160 W	185 W		0 W	40 W	80 W	120 W	160 W	185 W		0 W	40 W	80 W	120 W	160 W	185 W
N/A	N/A	5.77	8.848	10.813	12.49	14.589			14.589		88	105.167	124.8	152	187			65.5682	84.1331	86.6426	82.1711	78.016			79.1591	91.1136	82.6038	85.6279	112.846			7.28912	9.71095	13.0902	14.5864	12.9282			0.30575	0.981333	1.5264	2.11275	2.6658			3.1504	42.68	185
* = Lower	1*	6.66	10.345	12.26	14.201	15.047	17.6475		20.5254		96	115.833	129.6	150.4	164.667	176.5		69.375	89.3094	94.5988	94.4215	91.3785	99.9858																0.4054	1.10983	1.3362	1.7916	2.32683	2.53967		3.5478	52.5	285
^ = Higher	2*	5.032	8.618	11.1	13.616	17.166	18.838		22.184		68.2	86.5	104.8	124	148.667	159		73.783	99.6301	105.916	109.806	115.466	118.478		80.9167	87.9792	84.7963	91	93.4615	98.3448		6.21874	9.7955	13.0902	14.9626	18.3669	19.1551		0.3392	0.881333	1.3422	1.849	2.359	2.82517		3.65125	53.17	285
	3^	7.268	11.961	14.289	16.664	18.793	21.1378		25.8426		92.4	105.5	121	133.4	142.667	156.833		78.658	113.374	118.091	124.918	131.727	134.779		99.4571	109.757	115.333	122.194	115.158	126.643		7.30767	10.8977	12.3893	13.6373	16.3193	16.6909		0.4626	1.07233	1.4096	1.9496	2.4925	3.07617		4.835	54.84	360
	4^	6.192	11.613	14.506	16.801	18.515	22.7118		28.4902		82.8	86.3333	122.8	129.4	148	155.333		74.7826	134.514	118.127	129.838	125.101	146.213		91.3273	102.562	107.529	118.588	115.297	111.969		6.78001	11.3229	13.4903	14.1675	16.0585	20.2841		0.3402	0.769333	1.3378	1.7112	2.47667	2.4545		5.144	61.24	360
	5	6.132	9.475	11.569	14.141	15.467	18.6219		22.582		66.6	76.8333	94.2	112.4	131.667	140		92.0721	123.319	122.813	125.81	117.471	133.013		92.5806	99.9333	104.167	112.714	118.057	106.273		6.62341	9.48132	11.1062	12.5459	13.1013	17.5227		0.4066	1.01867	1.279	1.8844	2.30717	2.45533		3.717	57.11	285
	6	5.307	8.23	9.928	13.265	14.541	15.1733		18.8706		69.6	84.5	100	114.4	133	139.667		76.25	97.3964	99.28	115.953	109.331	108.64		78.625	87.0385	85.5385	95.4615	102.375	106.28		6.74976	9.45559	11.6065	13.8956	14.2037	14.2768		0.334	0.815333	1.191	1.7178	2.11	2.16467		3.6056	55.8	310
	7*	7.022	11.805	13.208	15.428	16.585	20.413		21.7611		94.6	120.333	130.4	145.6	157	162.667		74.2283	98.1025	101.288	105.962	105.637	125.49		103.295	113.208	114	111.972	117.457	119.759		6.79798	10.4277	11.586	13.7784	14.12	17.0451		0.4714	1.29617	1.5372	2.0084	2.39783	2.60333		3.7	37.9333	235
	8^	8.704	13.506	16.318	16.928	19.637	23.2551		27.9502		76.2	96.5	103.667	116.167	130.667	133.833		114.226	139.959	157.408	145.722	150.283	173.762		96.0465	108.913	118.75	107.762	119.385	123.912		9.06228	12.4007	13.7415	15.7087	16.4485	18.7675		0.4798	1.33383	1.62617	2.262	2.40433	2.62817		4.6406	48	385
	9^	6.593	11.345	13.214	15.674	17.134	21.5835		23.8524		92.2	106.75	122.8	135.6	150.667	158		71.5076	106.276	107.606	115.59	113.721	136.604		79.8636	79.5938	75.961	84.8936	91.1282	98.4583		8.25532	14.2536	17.3958	18.4631	18.8021	21.9214		0.4108	1.09275	1.5642	1.9408	2.54683	2.78133		4.8302	56.74	310
	10*	8.108	11.511	13.94	16.985	20.305	19.3023		20.7539		80.2	101.333	109.667	127	141.5	154.6		101.139	113.595	127.112	133.74	143.498	124.853		107.387	107.129	103.793	121.862	117.357	126.556		7.55026	10.745	13.4306	13.9379	17.3019	15.252		0.333	0.810333	1.116	1.87833	2.24483	2.763		3.43175	39.97	235
	11*	5.342	8.847	11.489	14.143	16.263	16.7786		18.0306		105.4	120.4	148	172.6	184	188.5		50.6831	73.4801	77.6284	81.9409	88.3859	89.011		87.9643	97.7255	106.327	122.467	134.018	139.486		6.07292	9.05291	10.8054	11.5484	12.1349	12.0289		0.394	0.8446	1.3456	1.786	2.3616	2.6715		2.6752	34.2	210
	12	6.592	9.808	12.44	13.887	15.685	16.5332		16.8002		83	102.667	121.4	134.8	150.4	157		79.4217	95.5325	102.471	103.019	104.289	105.307		88.4286	86.4167	96.2653	95.15	103.648	104.706		7.4546	11.3497	12.9226	14.5949	15.1329	15.7901		0.3972	1.04433	1.4204	1.8934	2.0994	2.4136		3.3734	47	285
	13	5.862	9.482	11.55	14.612	15.166	17.6529		20.9465		87.4	96.3333	107.667	127.6	142.4	153		67.0709	98.4291	107.276	114.514	106.503	115.378		80.7188	99.9459	105.541	109.286	117.2	117.829		7.26225	9.48713	10.9437	13.3705	12.9403	14.9818		0.3342	0.900667	1.46467	1.7552	2.1674	2.3514		3.4096	45.7
	14*	5.931	10.726	12.913	14.818	15.206	16.9245		16.9245		103.8	114.833	146	166	184	191		57.1387	93.4049	88.4452	89.2651	82.6413	88.6101		93.2364	107.6	110.051	125.316	131.636	140.455		6.36125	9.9684	11.7336	11.8245	11.5515	12.0498		0.3	0.967833	1.758	2.138	2.67583	3.08367		3.60183	50.03	235
	15^	5.856	9.376	11.966	14.399	15.644	19.1676		19.1676		79.6	99.8333	123.8	141.2	168.667	160.675		73.5678	93.9165	96.6559	101.976	92.751	119.294		69.7419	82.5161	96.9474	105.737	99.35	96.275		8.39667	11.3626	12.3428	13.6178	15.7464	19.9092		0.2708	0.814167	1.2718	1.7876	2.41333	2.5145		3.1982	43.54	260
	16^	7.353	11.177	12.779	15.246	16.527	17.2432		21.2564		65.5	89.6	106.2	115.6	133.4	142.4		112.26	124.743	120.33	131.886	123.891	121.09		87.0625	95.5122	98.85	103.088	112.194	114.333		8.44566	11.7022	12.9277	14.7893	14.7307	15.0816		0.5065	1.0458	1.2872	1.823	2.2908	2.4914		3.6858	47.68	310
	17	7.158	11.673	13.642	16.044	18.456	18.8009		21.842		84.4	111	124.667	144.333	162.667	164.667		84.8104	105.162	109.428	111.159	113.459	114.176		85.5667	86.2432	90.6471	100.235	116.056	121.125		8.36541	13.535	15.0496	16.0063	15.9027	15.5219		0.3468	1.11017	1.46117	1.94567	2.37667	2.51883		3.4026	35	285
	18^	6.187	11.025	11.677	13.705	15.722	17.0738		22.2708		75.2	93	109.2	122.8	142.667	153		82.2739	118.548	106.932	111.604	110.201	111.594		89.4524	100.315	114.821	111	115.564	117.276		6.91653	10.9904	10.1697	12.3468	13.6046	14.5587		0.3206	0.946333	1.2494	1.7434	2.06017	2.375		4.58617	57.2	360
	19*	4.402	6.917	9.625	11.437	13.586	17.1825		19.4886		101	115.667	141.833	166	181	182.6		43.5842	59.8012	67.8613	68.8976	75.0608	94.0994		94.411	103.41	107.018	115.849	120.625	157		4.66259	6.68892	8.9938	9.87233	11.263	10.9443		0.2922	0.827333	1.1875	1.63167	2.295	2.7742		2.9244	47.7	210
	20^	7.382	12.997	14.936	17.415	19.41	25.6868		25.6868		80.6	108.833	124.6	142	151.667	162		91.5881	119.421	119.872	122.641	127.978	158.56		81.7353	107.158	111.408	119.356	127.024	127.293		9.03159	12.1288	13.4066	14.5909	15.2805	20.1793		0.3942	1.11817	1.4922	1.9086	2.36417	2.66067		3.7764	50.16	310
	21	6.658	10.661	13.111	15.158	16.846	18.5897		21.2018		103.25	121.167	136.5	149	162	171		64.4843	87.9862	96.0513	101.732	103.988	108.712		91.8205	103.325	104.756	114.34	118.386	123.28		7.2511	10.3179	12.5158	13.257	14.2297	15.0793		0.3725	0.940833	1.47683	1.75583	2.3035	2.70933		3.60267	41.73	285
	21*	7.541	11.993	14.635	16.33	17.783	21.7013		26.4627		70.4	89.3333	108.333	131.2	150.667	156		107.116	134.25	135.092	124.466	118.029	139.111		88.303	99.5172	99.3824	103.897	113.925	109.034		8.53991	12.0512	14.726	15.7174	15.6094	19.9032		0.6384	1.02267	1.503	1.7896	2.39233	2.49817		3.962	40.2	310
		ΔQ (L/min)							Peak ΔQ (L/min)		ΔHR (bpm)							ΔSV (ml/bt)							ΔMAP (mmHg)							ΔTVC (L/min/100mmHg)							ΔVO2 (L/min)							Peak ΔVO2 (L/min)		ΔQ-ΔVO2 Slope
Identification	ID number	0 W	40 W	80 W	120 W	160 W	185 W				0 W	40 W	80 W	120 W	160 W	185 W		0 W	40 W	80 W	120 W	160 W	185 W		0 W	40 W	80 W	120 W	160 W	185 W		0 W	40 W	80 W	120 W	160 W	185 W		0 W	40 W	80 W	120 W	160 W	185 W
N/A	N/A	0	3.078	5.043	6.72	8.819			8.819		0	17.1667	36.8	64	99			0	18.5649	21.0744	16.6029	12.4479			0	11.9545	3.44468	6.46882	33.6871			0	2.42183	5.80108	7.29725	5.6391			0	0.675583	1.22065	1.807	2.36005			2.84465		3.3491
* = Lower	1*	0	3.685	5.6	7.541	8.387	10.9875		13.8654		0	19.8333	33.6	54.4	68.6667	80.5		0	19.9344	25.2238	25.0465	22.0035	30.6108																0	0.704433	0.9308	1.3862	1.92143	2.13427		3.1424		4.35126
^ = Higher	2*	0	3.586	6.068	8.584	12.134	13.806		17.152		0	18.3	36.6	55.8	80.4667	90.8		0	25.8471	32.133	36.0235	41.6834	44.6952		0	7.0625	3.87963	10.0833	12.5449	17.4282		0	3.57676	6.87145	8.74389	12.1482	12.9363		0	0.542133	1.003	1.5098	2.0198	2.48597		3.31205		5.40963
	3^	0	4.693	7.021	9.396	11.525	13.8698		18.5746		0	13.1	28.6	41	50.2667	64.4333		0	34.7164	39.4329	46.2595	53.0686	56.1206		0	10.2996	15.8762	22.7373	15.7008	27.1857		0	3.59006	5.08164	6.32961	9.01166	9.38319		0	0.609733	0.947	1.487	2.0299	2.61357		4.3724		4.45117
	4^	0	5.421	8.314	10.609	12.323	16.5198		22.2982		0	3.53333	40	46.6	65.2	72.5333		0	59.7309	43.3444	55.0551	50.3187	71.4308		0	11.2352	16.2021	27.261	23.97	20.6415		0	4.54284	6.71025	7.3875	9.27847	13.5041		0	0.429133	0.9976	1.371	2.13647	2.1143		4.8038		5.30404
	5	0	3.343	5.437	8.009	9.335	12.4899		15.581		0	10.2333	27.6	45.8	65.0667	73.4		0	31.2468	30.7411	33.7375	25.3988	40.9413		0	7.35269	11.586	20.1336	25.4765	13.6921		0	2.85791	4.48283	5.92247	6.47787	10.8993		0	0.612067	0.8724	1.4778	1.90057	2.04873		3.3104		5.44648
	6	0	2.923	4.621	7.958	9.234	9.86633		13.1865		0	14.9	30.4	44.8	63.4	70.0667		0	21.1464	23.03	39.7028	33.0808	32.3896		0	8.41346	6.91346	16.8365	23.75	27.655		0	2.70583	4.85671	7.14589	7.4539	7.52699		0	0.481333	0.857	1.3838	1.776	1.83067		3.2716		5.11897
	7*	0	4.783	6.186	8.406	9.563	13.391		14.7391		0	25.7333	35.8	51	62.4	68.0667		0	23.8742	27.06	31.7332	31.4086	51.2614		0	9.91288	10.7045	8.67677	14.1617	16.4632		0	3.6297	4.78799	6.98044	7.32207	10.2471		0	0.824767	1.0658	1.537	1.92643	2.13193		3.2286		5.74963
	8^	0	4.802	7.614	8.224	10.933	14.5511		19.2462		0	20.3	27.4667	39.9667	54.4667	57.6333		0	25.7328	43.1826	31.4959	36.0574	59.5361		0	12.8665	22.7035	11.7154	23.3381	27.8653		0	3.33844	4.6792	6.64643	7.38624	9.70521		0	0.854033	1.14637	1.7822	1.92453	2.14837		4.1608		6.11608
	9^	0	4.752	6.621	9.081	10.541	14.9905		17.2594		0	14.55	30.6	43.4	58.4667	65.8		0	34.7688	36.0983	44.0824	42.2136	65.0968		0	-0.269886	-3.9026	5.02998	11.2646	18.5947		0	5.99831	9.14044	10.2078	10.5468	13.6661		0	0.68195	1.1534	1.53	2.13603	2.37053		4.4194		5.41514
	10*	0	3.403	5.832	8.877	12.197	11.1943		12.6459		0	21.1333	29.4667	46.8	61.3	74.4		0	12.4561	25.9732	32.6009	42.3589	23.7136		0	-0.258065	-3.59399	14.475	9.97005	19.1685		0	3.19473	5.88031	6.38763	9.75163	7.70175		0	0.477333	0.783	1.54533	1.91183	2.43		3.09875		4.3165
	11*	0	3.505	6.147	8.801	10.921	11.4366		11.4366		0	15	42.6	67.2	78.6	83.1		0	22.797	26.9453	31.2578	37.7028	38.3278		0	9.7612	18.3626	34.5024	46.0539	51.5214		0	2.97999	4.73243	5.47553	6.062	5.95596		0	0.4506	0.9516	1.392	1.9676	2.2775		2.2812		4.44742
	12	0	3.216	5.848	7.295	9.093	9.9412		9.9412		0	19.6667	38.4	51.8	67.4	74		0	16.1108	23.0495	23.5976	24.8669	25.8853		0	-2.0119	7.83673	6.72143	15.2196	16.2773		0	3.89506	5.46802	7.14025	7.67832	8.33553		0	0.647133	1.0232	1.4962	1.7022	2.0164		2.9762		4.85878
	13	0	3.62	5.688	8.75	9.304	11.7909		15.0845		0	8.93333	20.2667	40.2	55	65.6		0	31.3581	40.2046	47.4432	39.4319	48.3073		0	19.2272	24.8218	28.567	36.4813	37.1098		0	2.22487	3.68141	6.1082	5.67802	7.71957		0	0.566467	1.13047	1.421	1.8332	2.0172		3.0754		5.37995
	14*	0	4.795	6.982	8.887	9.275	10.9935		10.9935		0	11.0333	42.2	62.2	80.2	87.2		0	36.2662	31.3065	32.1263	25.5026	31.4714		0	14.3636	16.8149	32.0794	38.4	47.2182		0	3.60715	5.37237	5.46328	5.19027	5.68857		0	0.667833	1.458	1.838	2.37583	2.78367		3.30183		3.67663
	15^	0	3.52	6.11	8.543	9.788	13.3116		13.3116		0	20.2333	44.2	61.6	89.0667	81.075		0	20.3487	23.0881	28.4081	19.1831	45.7266		0	12.7742	27.2054	35.9949	29.6081	26.5331		0	2.96596	3.94611	5.2211	7.34968	11.5126		0	0.543367	1.001	1.5168	2.14253	2.2437		2.9274		4.85978
	16^	0	3.824	5.426	7.893	9.174	9.89024		13.9034		0	24.1	40.7	50.1	67.9	76.9		0	12.4838	8.07002	19.6263	11.631	8.83063		0	8.4497	11.7875	16.0257	25.1319	27.2708		0	3.25651	4.48201	6.34362	6.28502	6.63589		0	0.5393	0.7807	1.3165	1.7843	1.9849		3.1793		4.0654
	17	0	4.515	6.484	8.886	11.298	11.6429		14.684		0	26.6	40.2667	59.9333	78.2667	80.2667		0	20.3517	24.6174	26.3489	28.6486	29.3652		0	0.676577	5.08039	14.6686	30.4889	35.5583		0	5.16957	6.68417	7.64093	7.53732	7.15651		0	0.763367	1.11437	1.59887	2.02987	2.17203		3.0558		5.13909
	18^	0	4.838	5.49	7.518	9.535	10.8868		16.0838		0	17.8	34	47.6	67.4667	77.8		0	36.2745	24.6583	29.3303	27.927	29.3196		0	10.8624	25.369	21.5476	26.1117	27.8235		0	4.07387	3.25318	5.43032	6.68804	7.64215		0	0.625733	0.9288	1.4228	1.73957	2.0544		4.26557		4.39155
	19*	0	2.515	5.223	7.035	9.184	12.7805		15.0866		0	14.6667	40.8333	65	80	81.6		0	16.217	24.2772	25.3134	31.4766	50.5152		0	8.99888	12.6072	21.4381	26.214	62.589		0	2.02632	4.3312	5.20973	6.60041	6.2817		0	0.535133	0.8953	1.33947	2.0028	2.482		2.6322		4.84915
	20^	0	5.615	7.554	10.033	12.028	18.3048		18.3048		0	28.2333	44	61.4	71.0667	81.4		0	27.833	28.2835	31.0528	36.3899	66.9722		0	25.4226	29.6729	37.6203	45.2891	45.5574		0	3.09724	4.37496	5.55926	6.24894	11.1477		0	0.723967	1.098	1.5144	1.96997	2.26647		3.3822		7.41646
	21	0	4.003	6.453	8.5	10.188	11.9317		14.5438		0	17.9167	33.25	45.75	58.75	67.75		0	23.502	31.567	37.2473	39.5034	44.2275		0	11.5045	12.935	22.5195	26.5659	31.4595		0	3.06683	5.2647	6.00585	6.97858	7.82816		0	0.568333	1.10433	1.38333	1.931	2.33683		3.23017		4.45709
	21*	0	4.452	7.094	8.789	10.242	14.1603		18.9217		0	18.9333	37.9333	60.8	80.2667	85.6		0	27.1335	27.9758	17.35	10.9123	31.9947		0	11.2142	11.0793	15.5944	25.622	20.7315		0	3.51127	6.18604	7.17751	7.06948	11.3633		0	0.384267	0.8646	1.1512	1.75393	1.85977		3.3236		5.55235
		Systemic CvO2 (mlO2/L)
Identification	ID number	0 W	40 W	80 W	120 W	160 W	185 W
N/A	N/A	137.454	79.5338	49.2806	21.2887	7.71729
* = Lower	1*	151.898	105.486	103.78	86.6083	58.1307	68.8576
^ = Higher	2*	142.733	107.875	89.2231	74.3459	72.7192	60.1706
	3^	141.24	115.237	106.24	87.8945	72.26	59.3599
	4^	152.574	141.268	115.292	105.665	73.7502	99.4441
	5	141.208	100.005	96.9615	74.2577	58.3486	75.6635
	6	153.772	117.64	96.7443	87.2093	71.6011	74.0454
	7*	136.444	93.7779	87.192	73.3971	58.9976	76.0429
	8^	153.705	110.07	109.174	75.204	86.3899	95.8143
	9^	133.388	99.3768	77.3223	71.8739	47.0547	66.8329
	10*	166.445	137.119	127.458	96.9278	96.9599	64.3718
	11*	125.881	104.169	82.5157	73.3548	54.4233	40.4154
	12	132.816	86.5927	78.8903	56.7271	59.2228	47.0854
	13	146.565	108.589	76.765	83.4556	60.6642	70.3739
	14*	156.934	117.283	71.3737	63.2316	31.5434	25.3145
	15^	178.344	137.752	118.303	100.44	70.3215	93.4025
	16^	141.259	116.575	109.414	90.5697	71.5325	65.6564
	17	161.693	115.036	103.034	88.8713	81.3673	76.168
	18^	146.505	112.488	91.3265	71.1142	67.286	59.2213
	19*	143.763	90.5333	86.7654	67.4764	41.2181	48.6874
	20^	161.995	129.362	115.489	105.8	93.5933	111.814
	21	154.194	121.892	97.5012	94.3066	73.4033	64.3983
	21*	117.606	116.991	99.5638	92.6731	67.7336	87.147
[truncated: 23 more columns]
